# Supplementary material for: Assessment of p53 in Endometrial Carcinoma Biopsy and Corresponding Hysterectomy Cases in a Real-World Setting: Which Cases Need Molecular Work-Up?
Source: Cancers (Basel). 2025 Apr 29;17(9):1506. doi: 10.3390/cancers17091506 (PMC12071035; doi:10.3390/cancers17091506)
Supplement: Supplementary file 1 [file cancers-17-01506-s001.zip]

Archive with 2 entries (2 files):
- Suppl.Tables S1 and S2, S3.xlsx
- Supplementary Figure S1.docx
