# Supplementary material for: Assessment of p53 in Endometrial Carcinoma Biopsy and Corresponding Hysterectomy Cases in a Real-World Setting: Which Cases Need Molecular Work-Up?
Source: Cancers (Basel). 2025 Apr 29;17(9):1506. doi: 10.3390/cancers17091506 (PMC12071035; doi:10.3390/cancers17091506)
Supplement: Supplementary file 1 [file cancers-17-01506-s001.zip › Suppl.Tables S1 and S2, S3.xlsx]

## Sheet: Suppl. Table1
Suppl. Table S1. Case wise scoring for p53 in biopsy specimens with endometrial carcinoma
case	Pathologist 1	pathologist 2	pathologist 3	pathologist 4	pathologist 5	molecular TP 53 status
B1	WT	WT	WT	NA	NA	WT
B2	WT	WT	WT	WT	WT	WT
B3	WT	WT	NA	WT	WT	WT
B4	WT	WT	WT	NA	NA	WT
B5	WT	WT	WT	WT	WT	WT
B6	WT	WT	WT	WT	WT	WT
B7	NA	NA	NA	NA	NA	WT
B8	mut	mut	mut	mut	mut	mut
B9	WT	WT	WT	WT	WT	WT
B10	mut	mut	mut	NA	NA	mut
B11	WT	WT	NA	WT	WT	WT
B12	WT	NA	WT	WT	WT	WT
B13	NA	NA	WT	NA	WT	WT
B14	WT	WT	WT	WT	WT	WT
B15	WT	NA	WT	WT	WT	WT
B16	WT	WT	WT	WT	WT	WT
B17	NA	mut	mut	WT	mut	mut
B18	WT	WT	WT	WT	WT	WT
B19	WT	WT	WT	WT	WT	WT
B20	WT	WT	WT	WT	WT	WT
B21	WT	WT	WT	WT	WT	WT
B22	WT	WT	WT	WT	WT	WT
B23	WT	WT	WT	WT	WT	WT
B24	WT	WT	WT	NA	WT	WT
B25	WT	WT	WT	WT	WT	NE
B26	WT	WT	WT	WT	WT	NE
B27	WT	NA	mut	NA	mut	WT
B28	WT	WT	mut	WT	NA	WT
B29	NA	WT	mut	NA	NA	WT
B30	WT	WT	NA	NA	WT	WT
B31	WT	WT	WT	WT	WT	WT
B32	WT	NA	NA	WT	WT	WT
B33	WT	WT	NA	WT	WT	NE
B34	WT	WT	WT	WT	WT	NE
B35	WT	WT	WT	WT	WT	WT
B36	NA	NA	mut	WT	NA	WT
B37	WT	WT	WT	WT	WT	NE
B38	WT	WT	WT	WT	WT	WT
B39	WT	WT	WT	WT	WT	WT
B40	NA	NA	mut	NA	NA	WT
B41	WT	NA	mut	WT	WT	WT
B42	WT	WT	WT	WT	WT	WT
B43	WT	WT	mut	WT	WT	WT
B44	WT	NA	WT	NA	WT	WT
B45	WT	WT	WT	WT	WT	WT
B46	WT	WT	mut	WT	WT	WT
B47	NA	mut	mut	mut	mut	mut
B48	NA	NA	mut	NA	NA	NE
B49	WT	WT	WT	WT	WT	WT
B50	NA	NA	NA	NA	NA	WT
B51	mut	mut	NA	WT	mut	mut
B52	WT	WT	WT	WT	WT	WT
B53	WT	WT	NA	WT	WT	mut
B54	NA	NA	NA	WT	WT	WT
B55	mut	mut	mut	mut	mut	mut
B56	WT	NA	WT	WT	WT	WT
B57	NA	WT	NA	WT	WT	WT
B58	WT	WT	NA	WT	WT	WT
B59	WT	WT	WT	WT	WT	WT
B60	WT	WT	WT	WT	WT	WT
B61	WT	WT	WT	WT	WT	WT
B62	WT	WT	WT	WT	WT	WT
B63	WT	WT	WT	WT	WT	WT
B64	WT	WT	WT	WT	WT	WT
B65	WT	WT	WT	WT	WT	WT
B66	WT	WT	WT	WT	WT	WT
B67	mut	mut	mut	NA	mut	mut
B68	NA	WT	WT	WT	WT	WT
B69	WT	WT	WT	WT	WT	WT
B70	NA	NA	NA	WT	NA	WT
B71	WT	WT	NA	WT	WT	WT
B72	WT	WT	WT	WT	WT	WT
B73	WT	WT	NA	WT	WT	WT
B74	NA	WT	NA	WT	NA	WT
B75	WT	WT	WT	WT	WT	WT
B76	WT	NA	WT	WT	WT	WT
B77	WT	WT	WT	WT	WT	WT
B78	WT	WT	WT	NA	WT	WT
B79	WT	WT	WT	WT	WT	WT
B80	WT	WT	WT	WT	WT	WT
B81	WT	WT	WT	WT	WT	WT
B82	WT	WT	WT	WT	WT	WT
B83	WT	WT	NA	WT	WT	WT
B84	WT	WT	WT	WT	WT	WT
B85	NA	NA	NA	WT	NA	mut
B86	WT	WT	WT	WT	WT	WT
B87	WT	WT	WT	WT	WT	WT
B88	NA	mut	NA	mut	mut	mut
B89	WT	WT	WT	WT	WT	WT
B90	WT	WT	WT	WT	WT	WT
B91	NA	mut	mut	mut	mut	mut
B92	WT	WT	WT	NA	WT	WT
B93	WT	WT	NA	WT	WT	WT
B94	WT	WT	WT	WT	WT	WT
B95	NA	NA	NA	WT	WT	mut
B96	WT	NA	NA	WT	WT	WT
B97	mut	mut	mut	mut	mut	mut
B98	NA	NA	NA	NA	NA	WT
*NA= pathologist recommends to perform molecular analysis
* NE = not evaluable with performed analysis
mut = mut
WT = WT

## Sheet: Suppl. Table 2
Suppl. Table S2. Case wise scoring for p53 in hysterectomy specimens with endometrial carcinoma
Case ID	pathologist 1	pathologist 2	pathologist 3	pathologist 4	pathologist 5	TP53 molecular status
R1	WT	WT	WT	WT	WT	WT
R2	NA	WT	NA	WT	NA	WT
R3	WT	WT	WT	WT	WT	WT
R4	WT	WT	WT	WT	WT	WT
R5	WT	WT	WT	WT	WT	WT
R7	WT	NA	NA	WT	NA	WT
R8	mut	mut	mut	mut	mut	mut
R9	WT	WT	mut	WT	WT	WT
R10	mut	mut	mut	mut	NA	NE
R11	WT	WT	NA	WT	WT	WT
R12	WT	WT	WT	WT	WT	WT
R14	WT	WT	WT	WT	WT	WT
R15	WT	WT	WT	WT	WT	NE
R16	WT	WT	WT	WT	WT	WT
R17	NA	mut	mut	WT	mut	mut
R19	WT	WT	WT	WT	WT	WT
R20	WT	WT	WT	WT	WT	WT
R21	WT	WT	WT	WT	WT	WT
R22	NA	WT	WT	WT	WT	WT
R23	NA	NA	NA	WT	NA	WT
R24	WT	WT	WT	WT	WT	WT
R27	WT	WT	NA	WT	WT	WT
R28	WT	WT	NA	WT	WT	WT
R30	WT	WT	WT	WT	WT	WT
R31	WT	WT	WT	WT	WT	WT
R32	WT	WT	WT	WT	WT	WT
R33	WT	WT	NA	WT	WT	WT
R34	WT	WT	WT	WT	WT	WT
R35	WT	WT	NA	WT	NA	WT
R37	WT	WT	WT	WT	WT	WT
R38	WT	WT	WT	WT	WT	WT
R39	WT	WT	WT	WT	WT	WT
R40	WT	WT	NA	WT	WT	WT
R41	WT	WT	mut	WT	WT	WT
R42	WT	WT	WT	WT	WT	NE
R43	WT	WT	WT	WT	WT	WT
R44	WT	NA	NA	WT	WT	WT
R45	WT	WT	WT	WT	WT	WT
R47	WT	WT	NA	WT	WT	WT
R48	WT	WT	NA	WT	WT	WT
R49	WT	WT	WT	WT	WT	WT
R50	WT	WT	WT	WT	WT	WT
R51	mut	mut	mut	mut	mut	mut
R52	WT	WT	WT	WT	WT	WT
R53	NA	WT	NA	WT	WT	WT
R54	WT	WT	NA	WT	WT	WT
R55	mut	mut	mut	mut	mut	mut
R56	WT	WT	WT	WT	WT	WT
R57	WT	WT	WT	WT	WT	WT
R58	WT	WT	WT	WT	WT	NE
R59	WT	WT	WT	WT	WT	WT
R60	WT	WT	NA	WT	WT	WT
R61	WT	WT	WT	WT	WT	WT
R62	WT	WT	WT	WT	WT	WT
R63	WT	WT	WT	WT	WT	WT
R64	WT	WT	WT	WT	WT	WT
R66	WT	WT	WT	WT	WT	WT
R67	NA	WT	NA	WT	WT	WT
R68	WT	WT	WT	WT	WT	WT
R69	WT	WT	WT	WT	WT	WT
R70	WT	WT	WT	WT	WT	WT
R72	WT	WT	WT	WT	WT	WT
R73	WT	WT	WT	WT	WT	WT
R74	WT	WT	WT	WT	WT	WT
R75	WT	WT	WT	WT	WT	WT
R77	WT	WT	WT	WT	WT	NE
R78	WT	WT	NA	WT	WT	WT
R79	NA	WT	NA	WT	NA	NE
R80	WT	WT	NA	WT	WT	WT
R81	WT	WT	WT	WT	WT	WT
R83	WT	WT	NA	WT	WT	WT
R84	WT	WT	WT	WT	WT	WT
R85	NA	NA	NA	NA	NA	WT
R86	WT	WT	WT	WT	WT	NE
R87	WT	WT	NA	WT	WT	WT
R88	NA	WT	NA	WT	WT	WT
R90	NA	NA	NA	NA	NA	NE
R92	WT	WT	WT	WT	WT	NE
R93	WT	WT	WT	WT	WT	WT
R94	WT	WT	WT	WT	WT	WT
R95	NA	NA	NA	WT	NA	WT
R96	WT	WT	NA	WT	WT	WT
R97	NA	NA	NA	NA	NA	mut
R99	NA	WT	NA	WT	WT	WT
R100	mut	mut	mut	mut	mut	mut
R101	mut	mut	mut	mut	mut	mut

## Sheet: Suppl. Table 3
Suppl. Table S3. p53 staining pattern in TP53 mutated cases
case	TP53 mutation	staining pattern	Missmatch repair proteins
B8	c.659A>G p.Y220C	overexpression	MSS
B10	c.659A>G p.Y220C	overexpression	MSS
B17	c.637C>T p.R213*	null expression	MSS
B47	c.659A>G p.Y220C	overexpression	MSI
B51	c.614A>G p.Y205C	overexpression	NA
B53	c.375+1G>T	wild type staining	MSI
B55	c.818G>A p.R273H	overexpression	MSS
B67	c.644G>T p.S215I	overexpression	MSS
B85	c.817C>T p.R273C	focal strong	MSI
B88	c.380C>T p.S127F c.976G>A p.E326K c.844C>T p.R282W	overexpression	MSS
B91	c.577C>T p.H193Y	overexpression	MSS
B95	c.499C>A p.Q167K	focal overexpression	MSI
B97	c.766A>C p.T256P	overexpression	MSS
R8	c.659A>G p.Y220C	overexpression	MSS
R17	c.637C>T p.R213*	null expression	MSS
R51	c.614A>G p.Y205C	overexpression	NA
R55	c.818G>A p.R273H	overexpression	MSS
R97	c.766A>C p.T256P	null expression	MSS
R100	c.706T>A p.Y236N	overexpression	MSS
R101	c.536A>G p.H179R	overexpression	MSS
